# Supplementary material for: Turning Image Sensors into Position and Time Sensitive Quantitative Colorimetric Data Sources with the Aid of Novel Image Processing/Analysis Software
Source: Sensors (Basel). 2020 Nov 10;20(22):6418. doi: 10.3390/s20226418 (PMC7696555; doi:10.3390/s20226418)
Supplement: Supplementary file 1 [file sensors-20-06418-s001.zip]

Archive with 4 entries (3 files):
- sensors-985302-Supplementary Materials/
- sensors-985302-Supplementary Materials/Colorimetric Data Conversion from Still Image.mp4
- sensors-985302-Supplementary Materials/Effect of Illumination on Color Chart.mp4
- sensors-985302-Supplementary Materials/Video Analysis.mp4
